# Supplementary material for: Microbial Dynamics in a Musalais Wine Fermentation: A Metagenomic Study
Source: Foods. 2025 Jul 22;14(15):2570. doi: 10.3390/foods14152570 (PMC12346735; doi:10.3390/foods14152570)
Supplement: Supplementary file 1 [file foods-14-02570-s001.zip]

Archive with 2 entries (2 files):
- foods-3714795-supplementary 1.pdf
- foods-3714795-supplementary 2.pdf
